# Supplementary material for: Pediatric Thoracic MRI: Safer, Sharper and Smarter Diagnostics
Source: Children (Basel). 2025 Nov 20;12(11):1576. doi: 10.3390/children12111576 (PMC12651427; doi:10.3390/children12111576)
Supplement: Supplementary file 1 [file children-12-01576-s001.zip]

Archive with 1 entries (1 files):
- children-3951404-supplementary.pdf
